# Supplementary material for: Constitutive relationship between pore-permeability and molecular structure of bituminous coal based on the Kozeny-Carman equation
Source: PLoS One. 2025 Jul 15;20(7):e0327790. doi: 10.1371/journal.pone.0327790 (PMC12262883; doi:10.1371/journal.pone.0327790)
Supplement: S1 File — (ZIP) [file pone.0327790.s001.zip]

Archive with 6 entries (5 files):
- The values used to build graphs/Fig. 12 PSD of cells at different densities..xlsx
- The values used to build graphs/Fig. 11 Pore distribution of the molecular structure of the grey-scale treatment..xlsx
- The values used to build graphs/Fig. 10 Parameter analysis of the evolution of the molecular structure of bituminous coal within the crystal cell..xlsx
- The values used to build graphs/Fig. 8 PSD of cells at different densities..xlsx
- The values used to build graphs/Fig. 5 PSD curves of cells at different densities..xlsx
- The values used to build graphs/
