# Supplementary material for: Constitutive relationship between pore-permeability and molecular structure of bituminous coal based on the Kozeny-Carman equation
Source: PLoS One. 2025 Jul 15;20(7):e0327790. doi: 10.1371/journal.pone.0327790 (PMC12262883; doi:10.1371/journal.pone.0327790)
Supplement: S1 File — (ZIP) [file pone.0327790.s001.zip › The values used to build graphs/Fig. 12 PSD of cells at different densities..xlsx]

## Sheet: Sheet1
（a）	porosity	Permeability K	（b）	porosity	Permeability K	（c）	porosity	Permeability K
	0.35213	8.53799		0.35213	8.53799		0.35213	8.53799
	0.33959	8.37455		0.33959	8.37455		0.33959	8.37455
	0.3029	7.60956		0.3029	7.60956		0.3029	7.60956
	0.26096	6.77575		0.26096	6.77575		0.26096	6.77575
	0.22185	5.52475		0.22185	5.52475		0.22185	5.52475
	0.18571	4.27603		0.18571	4.27603		0.18571	4.27603
	0.15105	3.13783		0.15105	3.13783		0.15105	3.13783
	0.11922	2.10294		0.11922	2.10294		0.11922	2.10294
	0.10506	1.70712		0.10506	1.70712		0.10506	1.70712
	0.06999	0.86719		0.06999	0.86719		0.06999	0.86719
