# Supplementary material for: Constitutive relationship between pore-permeability and molecular structure of bituminous coal based on the Kozeny-Carman equation
Source: PLoS One. 2025 Jul 15;20(7):e0327790. doi: 10.1371/journal.pone.0327790 (PMC12262883; doi:10.1371/journal.pone.0327790)
Supplement: S1 File — (ZIP) [file pone.0327790.s001.zip › The values used to build graphs/Fig. 11 Pore distribution of the molecular structure of the grey-scale treatment..xlsx]

## Sheet: Sheet1
（a）	Grayscale values	Frequency count	（b）	Grayscale values	Frequency count	（c）	Grayscale values	Frequency count	(d)	Grayscale values	Frequency count	(e)	Grayscale values	Frequency count	(f)	Grayscale values	Frequency count
	0	0		0	0		0	0		0	0		0	0		0	0
	1	0		1	0		1	0		1	0		1	0		1	0
	2	0		2	0		2	0		2	0		2	0		2	0
	3	0		3	0		3	0		3	0		3	0		3	0
	4	0		4	0		4	0		4	0		4	0		4	0
	5	0		5	0		5	0		5	0		5	0		5	0
	6	0		6	0		6	0		6	0		6	0		6	0
	7	0		7	0		7	0		7	0		7	0		7	0
	8	0		8	0		8	0		8	0		8	0		8	0
	9	0		9	0		9	0		9	0		9	0		9	0
	10	0		10	0		10	0		10	0		10	0		10	0
	11	0		11	0		11	0		11	0		11	0		11	0
	12	0		12	0		12	0		12	0		12	0		12	0
	13	16		13	13		13	16		13	2		13	52		13	0
	14	243		14	188		14	206		14	143		14	232		14	0
	15	563		15	682		15	392		15	219		15	69		15	0
	16	621		16	822		16	513		16	215		16	1		16	0
	17	1393		17	1079		17	732		17	229		17	4		17	0
	18	1911		18	1608		18	818		18	412		18	38		18	0
	19	2391		19	2163		19	1315		19	1158		19	687		19	5
	20	2252		20	1809		20	1148		20	1028		20	167		20	10
	21	1900		21	1424		21	972		21	442		21	116		21	51
	22	1447		22	1045		22	848		22	389		22	145		22	336
	23	1644		23	1082		23	1051		23	388		23	254		23	1525
	24	1860		24	1314		24	1329		24	598		24	796		24	901
	25	1775		25	1841		25	1606		25	1251		25	1118		25	770
	26	3088		26	2945		26	2571		26	2057		26	1380		26	636
	27	3822		27	3549		27	2694		27	2400		27	1817		27	447
	28	3144		28	2604		28	2578		28	1890		28	1574		28	13
	29	2403		29	2191		29	1780		29	1552		29	1782		29	30
	30	2307		30	2106		30	1707		30	2115		30	2306		30	33
	31	2198		31	1921		31	1793		31	2173		31	1712		31	49
	32	1912		32	1535		32	1755		32	1663		32	789		32	26
	33	1948		33	1482		33	1466		33	1555		33	523		33	12
	34	1765		34	1633		34	1502		34	1329		34	437		34	5
	35	1663		35	1553		35	1434		35	914		35	536		35	10
	36	1488		36	1413		36	1540		36	983		36	823		36	12
	37	1449		37	1456		37	1551		37	1291		37	628		37	10
	38	1921		38	1927		38	1671		38	1299		38	449		38	15
	39	1329		39	1336		39	1264		39	1027		39	254		39	6
	40	1036		40	925		40	1076		40	861		40	282		40	11
	41	842		41	837		41	634		41	416		41	228		41	11
	42	703		42	636		42	464		42	284		42	163		42	10
	43	693		43	597		43	427		43	372		43	221		43	15
	44	705		44	619		44	491		44	393		44	161		44	12
	45	649		45	539		45	401		45	518		45	186		45	19
	46	644		46	586		46	449		46	531		46	186		46	22
	47	680		47	556		47	445		47	464		47	181		47	28
	48	607		48	504		48	445		48	506		48	179		48	46
	49	650		49	563		49	419		49	343		49	187		49	49
	50	676		50	542		50	418		50	356		50	250		50	39
	51	677		51	644		51	497		51	352		51	298		51	44
	52	652		52	545		52	467		52	386		52	274		52	50
	53	506		53	595		53	465		53	392		53	283		53	39
	54	520		54	509		54	442		54	461		54	270		54	60
	55	592		55	523		55	457		55	533		55	257		55	66
	56	512		56	508		56	477		56	447		56	276		56	61
	57	500		57	561		57	405		57	451		57	256		57	73
	58	554		58	513		58	495		58	493		58	323		58	63
	59	593		59	514		59	446		59	446		59	285		59	84
	60	527		60	581		60	458		60	478		60	248		60	69
	61	579		61	570		61	483		61	440		61	240		61	77
	62	640		62	533		62	467		62	433		62	213		62	94
	63	671		63	567		63	455		63	387		63	217		63	87
	64	685		64	576		64	480		64	377		64	209		64	77
	65	689		65	630		65	448		65	352		65	217		65	114
	66	648		66	567		66	434		66	354		66	242		66	120
	67	565		67	553		67	465		67	404		67	246		67	111
	68	595		68	514		68	488		68	353		68	286		68	100
	69	545		69	535		69	475		69	416		69	275		69	132
	70	543		70	495		70	484		70	411		70	250		70	143
	71	565		71	464		71	483		71	409		71	293		71	117
	72	575		72	525		72	446		72	380		72	217		72	150
	73	563		73	496		73	451		73	426		73	240		73	142
	74	565		74	522		74	476		74	389		74	234		74	135
	75	562		75	508		75	465		75	372		75	263		75	151
	76	580		76	513		76	438		76	354		76	233		76	152
	77	633		77	565		77	448		77	385		77	239		77	155
	78	570		78	516		78	491		78	341		78	241		78	169
	79	629		79	521		79	476		79	382		79	251		79	131
	80	610		80	491		80	493		80	374		80	251		80	159
	81	536		81	509		81	488		81	392		81	252		81	138
	82	610		82	488		82	450		82	383		82	291		82	186
	83	599		83	532		83	460		83	368		83	311		83	161
	84	607		84	484		84	467		84	431		84	280		84	145
	85	572		85	533		85	481		85	380		85	281		85	154
	86	595		86	486		86	495		86	390		86	314		86	151
	87	544		87	493		87	477		87	381		87	305		87	156
	88	561		88	504		88	484		88	409		88	328		88	178
	89	587		89	519		89	516		89	390		89	302		89	144
	90	562		90	531		90	486		90	363		90	294		90	154
	91	597		91	531		91	528		91	363		91	320		91	190
	92	570		92	524		92	536		92	395		92	293		92	159
	93	536		93	488		93	478		93	388		93	324		93	152
	94	621		94	548		94	528		94	378		94	317		94	158
	95	594		95	560		95	499		95	401		95	326		95	204
	96	593		96	567		96	526		96	401		96	300		96	171
	97	585		97	554		97	526		97	391		97	313		97	147
	98	575		98	563		98	537		98	369		98	325		98	154
	99	595		99	571		99	544		99	408		99	369		99	164
	100	643		100	559		100	565		100	433		100	326		100	149
	101	625		101	590		101	488		101	423		101	362		101	181
	102	713		102	557		102	525		102	419		102	348		102	173
	103	650		103	567		103	523		103	367		103	377		103	162
	104	675		104	597		104	513		104	386		104	362		104	154
	105	645		105	609		105	525		105	424		105	391		105	162
	106	648		106	595		106	525		106	442		106	342		106	168
	107	627		107	557		107	510		107	488		107	385		107	149
	108	682		108	609		108	532		108	448		108	364		108	157
	109	656		109	596		109	508		109	446		109	371		109	163
	110	627		110	604		110	551		110	461		110	379		110	183
	111	692		111	623		111	606		111	478		111	384		111	178
	112	672		112	609		112	570		112	444		112	368		112	184
	113	653		113	602		113	528		113	498		113	416		113	176
	114	651		114	616		114	583		114	452		114	382		114	165
	115	643		115	641		115	590		115	502		115	427		115	186
	116	638		116	656		116	556		116	516		116	413		116	179
	117	664		117	581		117	535		117	544		117	391		117	172
	118	649		118	660		118	657		118	527		118	424		118	198
	119	674		119	629		119	574		119	474		119	408		119	189
	120	637		120	661		120	571		120	511		120	460		120	192
	121	713		121	685		121	616		121	559		121	426		121	195
	122	707		122	654		122	651		122	581		122	451		122	217
	123	743		123	683		123	600		123	540		123	445		123	224
	124	700		124	651		124	569		124	567		124	463		124	190
	125	765		125	730		125	617		125	581		125	466		125	236
	126	707		126	663		126	645		126	551		126	460		126	295
	127	672		127	671		127	641		127	599		127	520		127	268
	128	718		128	680		128	668		128	613		128	523		128	256
	129	691		129	679		129	654		129	601		129	527		129	262
	130	665		130	676		130	632		130	631		130	542		130	258
	131	648		131	651		131	667		131	644		131	540		131	260
	132	682		132	654		132	695		132	634		132	525		132	251
	133	664		133	710		133	714		133	613		133	545		133	244
	134	739		134	753		134	690		134	666		134	548		134	264
	135	675		135	710		135	688		135	709		135	581		135	246
	136	726		136	729		136	719		136	667		136	624		136	230
	137	691		137	766		137	720		137	702		137	618		137	282
	138	716		138	707		138	755		138	724		138	649		138	252
	139	761		139	750		139	719		139	727		139	580		139	245
	140	720		140	743		140	754		140	715		140	597		140	266
	141	705		141	728		141	800		141	737		141	657		141	254
	142	791		142	730		142	793		142	701		142	679		142	259
	143	759		143	768		143	824		143	766		143	673		143	265
	144	686		144	756		144	774		144	740		144	675		144	258
	145	805		145	778		145	796		145	777		145	670		145	277
	146	776		146	744		146	859		146	862		146	692		146	289
	147	796		147	734		147	827		147	811		147	700		147	304
	148	773		148	756		148	864		148	839		148	777		148	315
	149	824		149	815		149	862		149	883		149	779		149	316
	150	811		150	773		150	828		150	911		150	785		150	336
	151	819		151	810		151	858		151	923		151	830		151	325
	152	832		152	826		152	852		152	918		152	820		152	330
	153	828		153	827		153	918		153	957		153	903		153	308
	154	895		154	786		154	909		154	916		154	833		154	343
	155	860		155	862		155	935		155	924		155	925		155	297
	156	950		156	881		156	933		156	921		156	931		156	334
	157	859		157	783		157	909		157	1027		157	887		157	320
	158	852		158	840		158	969		158	993		158	869		158	337
	159	820		159	866		159	998		159	1082		159	781		159	403
	160	874		160	871		160	1026		160	1038		160	867		160	318
	161	909		161	796		161	973		161	1082		161	892		161	365
	162	889		162	918		162	1025		162	1068		162	860		162	357
	163	897		163	954		163	990		163	1034		163	880		163	366
	164	869		164	862		164	1007		164	1011		164	888		164	322
	165	861		165	912		165	1050		165	1106		165	963		165	403
	166	907		166	890		166	1065		166	1045		166	876		166	405
	167	880		167	871		167	1063		167	1050		167	927		167	393
	168	973		168	919		168	1070		168	1034		168	1019		168	410
	169	817		169	873		169	1121		169	1049		169	908		169	422
	170	968		170	903		170	1046		170	1022		170	929		170	430
	171	928		171	896		171	1159		171	1046		171	960		171	418
	172	907		172	979		172	1002		172	1050		172	990		172	406
	173	913		173	886		173	1060		173	1030		173	965		173	480
	174	888		174	932		174	1068		174	1003		174	979		174	425
	175	923		175	968		175	999		175	1028		175	978		175	480
	176	904		176	953		176	1096		176	1070		176	1022		176	491
	177	900		177	949		177	1109		177	1015		177	978		177	442
	178	872		178	1088		178	1150		178	970		178	1070		178	438
	179	967		179	1047		179	1078		179	979		179	1090		179	445
	180	1012		180	1042		180	1156		180	990		180	1073		180	477
	181	1016		181	1038		181	1196		181	935		181	1053		181	460
	182	1038		182	1077		182	1132		182	971		182	1004		182	456
	183	1009		183	1089		183	1234		183	990		183	1045		183	486
	184	1077		184	1044		184	1217		184	1017		184	1069		184	490
	185	1052		185	1104		185	1134		185	1010		185	1059		185	536
	186	1042		186	1048		186	1178		186	974		186	1016		186	527
	187	1079		187	1124		187	1101		187	980		187	1083		187	611
	188	1100		188	1128		188	1083		188	1007		188	1124		188	626
	189	1082		189	1118		189	1152		189	1063		189	1117		189	612
	190	1081		190	1086		190	1058		190	1052		190	1137		190	592
	191	1106		191	1149		191	1140		191	1082		191	1160		191	642
	192	1072		192	1081		192	1158		192	1050		192	1187		192	581
	193	1039		193	1098		193	1164		193	1105		193	1260		193	584
	194	1000		194	1073		194	1201		194	1157		194	1206		194	638
	195	1065		195	1060		195	1263		195	1196		195	1270		195	602
	196	1022		196	1074		196	1297		196	1236		196	1260		196	572
	197	1060		197	1097		197	1337		197	1271		197	1350		197	604
	198	1059		198	1105		198	1285		198	1273		198	1391		198	584
	199	1086		199	1090		199	1316		199	1384		199	1387		199	685
	200	1069		200	1060		200	1335		200	1392		200	1366		200	651
	201	1052		201	1110		201	1412		201	1436		201	1382		201	620
	202	1128		202	1149		202	1395		202	1464		202	1371		202	615
	203	1117		203	1095		203	1441		203	1457		203	1479		203	657
	204	1068		204	1101		204	1183		204	1402		204	1381		204	605
	205	1067		205	1085		205	1248		205	1324		205	1470		205	583
	206	1091		206	1050		206	1165		206	1371		206	1443		206	600
	207	1062		207	1090		207	1148		207	1365		207	1415		207	579
	208	1031		208	1036		208	1106		208	1305		208	1330		208	612
	209	1048		209	967		209	1102		209	1257		209	1278		209	592
	210	1043		210	959		210	1051		210	1240		210	1241		210	611
	211	1031		211	981		211	1106		211	1316		211	1160		211	626
	212	990		212	989		212	1070		212	1224		212	1197		212	620
	213	1001		213	974		213	1051		213	1247		213	1204		213	692
	214	900		214	950		214	1046		214	1213		214	1183		214	696
	215	912		215	979		215	998		215	1131		215	1269		215	709
	216	836		216	879		216	1002		216	1036		216	1187		216	728
	217	901		217	931		217	1031		217	1008		217	1045		217	687
	218	824		218	816		218	853		218	929		218	961		218	681
	219	710		219	812		219	703		219	950		219	822		219	730
	220	614		220	744		220	789		220	925		220	690		220	493
	221	571		221	689		221	724		221	730		221	665		221	439
	222	501		222	588		222	703		222	647		222	578		222	328
	223	385		223	471		223	575		223	644		223	510		223	286
	224	368		224	367		224	475		224	591		224	459		224	215
	225	305		225	296		225	401		225	518		225	411		225	196
	226	232		226	231		226	304		226	377		226	369		226	203
	227	195		227	177		227	258		227	308		227	293		227	156
	228	175		228	156		228	200		228	269		228	298		228	157
	229	169		229	129		229	174		229	252		229	235		229	107
	230	137		230	92		230	146		230	204		230	176		230	111
	231	110		231	76		231	148		231	190		231	193		231	83
	232	87		232	67		232	108		232	176		232	160		232	70
	233	78		233	51		233	103		233	138		233	147		233	48
	234	68		234	38		234	83		234	151		234	156		234	54
	235	48		235	41		235	74		235	115		235	129		235	45
	236	57		236	38		236	65		236	106		236	147		236	44
	237	48		237	29		237	66		237	96		237	95		237	42
	238	31		238	24		238	59		238	121		238	94		238	34
	239	55		239	26		239	71		239	88		239	90		239	44
	240	39		240	36		240	60		240	87		240	89		240	53
	241	40		241	34		241	69		241	80		241	97		241	54
	242	36		242	28		242	59		242	95		242	112		242	53
	243	52		243	41		243	85		243	88		243	90		243	70
	244	53		244	36		244	70		244	107		244	101		244	47
	245	36		245	34		245	81		245	102		245	106		245	63
	246	58		246	44		246	84		246	147		246	87		246	59
	247	49		247	40		247	70		247	125		247	135		247	63
	248	44		248	30		248	78		248	112		248	116		248	74
	249	43		249	41		249	76		249	144		249	116		249	85
	250	54		250	39		250	84		250	175		250	121		250	82
	251	67		251	39		251	91		251	150		251	139		251	81
	252	78		252	44		252	126		252	171		252	141		252	102
	253	74		253	46		253	100		253	171		253	179		253	80
	254	87		254	68		254	137		254	215		254	217		254	109
