# Supplementary material for: Constitutive relationship between pore-permeability and molecular structure of bituminous coal based on the Kozeny-Carman equation
Source: PLoS One. 2025 Jul 15;20(7):e0327790. doi: 10.1371/journal.pone.0327790 (PMC12262883; doi:10.1371/journal.pone.0327790)
Supplement: S1 File — (ZIP) [file pone.0327790.s001.zip › The values used to build graphs/Fig. 10 Parameter analysis of the evolution of the molecular structure of bituminous coal within the crystal cell..xlsx]

## Sheet: Sheet1
（a）	Connolly probe radius	Free volume distribution	Pore fractal dimension	（b）	Connolly probe radius	Free volume distribution	Pore fractal dimension
	0	1.587	1.631		1	0.869	1.551
	0.25	1.519	1.578		2	0.326	1.123
	0.5	1.331	1.565		2.5	0.12	1.116
	0.75	1.108	1.557		3.5	0.044	0.966
