# Supplementary material for: Constitutive relationship between pore-permeability and molecular structure of bituminous coal based on the Kozeny-Carman equation
Source: PLoS One. 2025 Jul 15;20(7):e0327790. doi: 10.1371/journal.pone.0327790 (PMC12262883; doi:10.1371/journal.pone.0327790)
Supplement: S1 File — (ZIP) [file pone.0327790.s001.zip › The values used to build graphs/Fig. 8 PSD of cells at different densities..xlsx]

## Sheet: Sheet1
（a）	Pore diameters	Pore size distribution	（b）	Pore diameters	Pore size distribution	（c）	Pore diameters	Pore size distribution
	0	0.044		0	0.034		0	0.034
	0.4	0.1142		0.4	0.1286		0.4	0.1286
	0.8	0.1682		0.8	0.201		0.8	0.201
	1.2	0.2058		1.2	0.2514		1.2	0.2514
	1.6	0.227		1.6	0.2798		1.6	0.2798
	2	0.232		2	0.286		2	0.286
	2.4	0.2206		2.4	0.2702		2.4	0.2702
	2.8	0.193		2.8	0.2322		2.8	0.2322
	3	0.173		3	0.205		3	0.205
	3.5	0.1053		3.5	0.1128		3.5	0.1128
