# Supplementary material for: Constitutive relationship between pore-permeability and molecular structure of bituminous coal based on the Kozeny-Carman equation
Source: PLoS One. 2025 Jul 15;20(7):e0327790. doi: 10.1371/journal.pone.0327790 (PMC12262883; doi:10.1371/journal.pone.0327790)
Supplement: S1 File — (ZIP) [file pone.0327790.s001.zip › The values used to build graphs/Fig. 5 PSD curves of cells at different densities..xlsx]

## Sheet: Sheet1
（a）	Pore Diameters	Surface Area	(b)	Pore Diameters	Surface Area	(c)	Pore Diameters	Surface Area
	0	4.935		0	4.751		0	4.264
	0.4	4.741		0.4	4.539		0.4	4
	0.8	4.236		0.8	4.004		0.8	3.349
	1.2	3.691		1.2	3.48		1.2	2.677
	1.6	3.12		1.6	2.959		1.6	2.207
	2	2.676		2	2.473		2	1.836
	2.4	2.298		2.4	2.011		2.4	1.508
	2.8	1.991		2.8	1.62		2.8	1.245
	3	1.862		3	1.437		3	1.125
	3.5	1.589		3.5	1.078		3.5	0.826
